# Supplementary material for: A revision of Evaniscus (Hymenoptera, Evaniidae) using ontology-based semantic phenotype annotation
Source: Zookeys. 2012 Sep 25;(223):1–38. doi: 10.3897/zookeys.223.3572 (PMC3459025; doi:10.3897/zookeys.223.3572)
Supplement: XML Treatment for Evaniscus [file zookeys.223.3572-treatment1.xml]

<!DOCTYPE tp:taxon-treatment
  PUBLIC "-//TaxonX//DTD Taxonomic Treatment Publishing DTD v0 20100105//EN" "tax-treatment-NSO.dtd">
<tp:taxon-treatment xmlns:tp="http://www.plazi.org/taxpub"><tp:treatment-meta><mixed-citation publication-type="journal"><person-group><name><surname>Mullins</surname><given-names>Patricia L.</given-names></name><name><surname>Kawada</surname><given-names>Ricardo</given-names></name><name><surname>Balhoff</surname><given-names>James P.</given-names></name><name><surname>Deans</surname><given-names>Andrew R.</given-names></name></person-group><article-title>A revision of 
                    <italic>Evaniscus </italic> (Hymenoptera, Evaniidae) using ontology-based semantic phenotype annotation
                </article-title><source>Zookeys</source><day>25</day><month>9</month><year>2012</year><volume>2012</volume><issue>223</issue><fpage>1</fpage><lpage>38</lpage><pub-id pub-id-type="doi">10.3897/zookeys.223.3572</pub-id></mixed-citation></tp:treatment-meta><tp:nomenclature><tp:taxon-name>
                            <tp:taxon-name-part taxon-name-part-type="genus">Evaniscus</tp:taxon-name-part>
                        <object-id xmlns:xlink="http://www.w3.org/1999/xlink" xlink:type="simple">http://species-id.net/wiki/Evaniscus</object-id> 
								</tp:taxon-name><tp:taxon-authority>Szépligeti, 1903</tp:taxon-authority><tp:nomenclature-citation-list><tp:nomenclature-citation><tp:taxon-name>Evaniscus</tp:taxon-name><comment> : Szépligeti, 1903 (original description)</comment></tp:nomenclature-citation><tp:nomenclature-citation><tp:taxon-name>Evaniscus</tp:taxon-name><comment> : Szépligeti, G. 1903: 378</comment></tp:nomenclature-citation><tp:nomenclature-citation><tp:taxon-name>Pseudevania</tp:taxon-name><comment> : Bradley, J. C. 1905: 63–64 (misspelling)</comment></tp:nomenclature-citation></tp:nomenclature-citation-list></tp:nomenclature><tp:treatment-sec sec-type="Diagnosis"><title>Diagnosis.</title><p>Members of the genus <italic><tp:taxon-name>Evaniscus </tp:taxon-name></italic> are distinguished from other <tp:taxon-name>Evaniidae </tp:taxon-name> by a combination of the following character states: Fore wing RS+M vein presence: absent; mesosternum length vs metasternum length: ventral margin of mesosternum length equal to ventral margin of metapectus length; head shape: hemispherical in lateral view; flagellomere number: 13; metasoma shape in lateral view: ovoid; mandibular teeth number: 2; metanotum sculpture: scrobiculate; mesoscutellum sculpture: foveate; metapectal-propodeal complex sculpture: areolate; vertex sculpture: foveate; carinae on gena presence: present; notauli presence: present; parapsidal signum presence: present; subantennal carinae presence: present; preorbital carinae presence: present.</p></tp:treatment-sec><tp:treatment-sec sec-type="Description"><title>Description.</title><p><italic>Head </italic>. Mandibular teeth number: 2. Subantennal carina presence: present. Preorbital carina presence: present. <tp:taxon-name>Carinae </tp:taxon-name> on gena presence: present. Vertex sculpture: foveate. Radicle sculpture: punctate.</p><p><italic>Mesosoma </italic>. Mesosternum length vs. metasternum length: ventral margin of mesosternum length equal to ventral margin of metapectus length. Metanotum sculpture: scrobiculate. Mesoscutellum sculpture: foveate. Metapectal propodeal complex surface feature shape: areolate. Notaulus presence: present. Parapsidal signum presence: present.</p><p><italic>Legs </italic>. Metatibial spur length: inner metatibial spur greater than 1.3× as long as outer spur. Spines on posterior area of metatibia presence: present.</p><p><italic>Wings </italic>. Fore wing length: extending beyond posterior margin of metasoma. Fore wing cell count: 6 cells. Fore wing RS+M vein presence: absent. Hind wing jugal region presence: present.</p></tp:treatment-sec></tp:taxon-treatment>
