# Supplementary material for: A revision of Evaniscus (Hymenoptera, Evaniidae) using ontology-based semantic phenotype annotation
Source: Zookeys. 2012 Sep 25;(223):1–38. doi: 10.3897/zookeys.223.3572 (PMC3459025; doi:10.3897/zookeys.223.3572)
Supplement: XML Treatment for Evaniscus lansdownei [file zookeys.223.3572-treatment2.xml]

<!DOCTYPE tp:taxon-treatment
  PUBLIC "-//TaxonX//DTD Taxonomic Treatment Publishing DTD v0 20100105//EN" "tax-treatment-NSO.dtd">
<tp:taxon-treatment xmlns:tp="http://www.plazi.org/taxpub"><tp:treatment-meta><mixed-citation publication-type="journal"><person-group><name><surname>Mullins</surname><given-names>Patricia L.</given-names></name><name><surname>Kawada</surname><given-names>Ricardo</given-names></name><name><surname>Balhoff</surname><given-names>James P.</given-names></name><name><surname>Deans</surname><given-names>Andrew R.</given-names></name></person-group><article-title>A revision of 
                    <italic>Evaniscus </italic> (Hymenoptera, Evaniidae) using ontology-based semantic phenotype annotation
                </article-title><source>Zookeys</source><day>25</day><month>9</month><year>2012</year><volume>2012</volume><issue>223</issue><fpage>1</fpage><lpage>38</lpage><pub-id pub-id-type="doi">10.3897/zookeys.223.3572</pub-id></mixed-citation></tp:treatment-meta><tp:nomenclature><tp:taxon-name>
                            <tp:taxon-name-part taxon-name-part-type="genus">Evaniscus</tp:taxon-name-part>
                            <tp:taxon-name-part taxon-name-part-type="species">lansdownei</tp:taxon-name-part>
                        <object-id xmlns:xlink="http://www.w3.org/1999/xlink" xlink:type="simple">urn:lsid:zoobank.org:act:1EA35281-4E0D-4317-A533-39A905883629</object-id>
								<object-id xmlns:xlink="http://www.w3.org/1999/xlink" xlink:type="simple">http://species-id.net/wiki/Evaniscus_lansdownei</object-id> 
								</tp:taxon-name><tp:taxon-authority>Mullins </tp:taxon-authority><tp:taxon-status xmlns:xlink="http://www.w3.org/1999/xlink" xlink:type="simple">sp. n.</tp:taxon-status><xref ref-type="fig" rid="F1">Figures 1–6</xref></tp:nomenclature><tp:treatment-sec sec-type="Etymology"><title>Etymology.</title><p>This species is named in honor of four sixth-grade students (Donyae Johnson, Monique McRae, Breeanna Berrios and Iyanna Reeves) at Lansdowne Middle School, Baltimore, MD, for winning the Hexapod Haiku challenge at North Carolina State University in 2011.</p></tp:treatment-sec><tp:treatment-sec sec-type="Diagnosis"><title>Diagnosis.</title><p><italic><tp:taxon-name>Evaniscus lansdownei </tp:taxon-name></italic> is easily recognized by two unique characters: fore wing vein color: yellow; setae on proximal region of fore wing color: yellow.</p></tp:treatment-sec><tp:treatment-sec sec-type="Description"><title>Description.</title><p><italic>Head </italic>. Head color: yellow. Mandible color vs clypeus color: mandible color same as clypeus color. Subantennal carina length: extending dorsally of medial margin of lower face. Preorbital carina length: extending dorsally to ventral margin of the antennal foramen. Upper face sculpture: punctate and foveate. Malar space length vs. half compound eye height (male): shorter than half compound eye height. Ocellar ocular line length vs. lateral ocellus diameter: as long or longer than lateral ocellus diameter. Posterior ocellar length vs. lateral ocellus diameter: 1.5× as long as the diameter of the lateral ocellus. Ventral region of occipital carina curvature in lateral view: straight. Radicle color: yellow. Scape color: yellow. Scape length vs compound eye height: scape shorter than half compound eye height.<!--PageBreak--></p><p><italic>Mesosoma </italic>. Mesosoma length: 3.5–3.5 mm (n=1). Antero-dorsal region of mesosoma color: yellow. Postero-ventral region of mesosoma color: black. Median notch of transverse pronotal carina presence: present. Transverse pronotal carina length: long, extending postero-laterally of epomia. Pronotal collar sculpture: foveate. Patch that is part of dorsal region of lateral pronotal area texture: smooth. Pronotal lobe carina presence: present. Mesonotum color: red. Mesoscutum shape: as long as wide (length of mesoscutum &gt; width of mesoscutum). Antero-admedian line length vs. lateral ocellus diameter: equal to lateral ocellus diameter. Parapsidal signum conspicuousness: inconspicuous. Foveae on notaulus presence: present. Distance between depressions vs. diameter of depressions on internotaular area: greater than the diameter of one depression. Mesofemoral depression sculpture: smooth. Mesofemoral depression pilosity presence: absent. Ventral area of the mesopectus sculpture: smooth. Medial region of transmetapectal carina presence: absent. Area dorsal of transmetapectal carina sculpture: areolate. Posterior propodeal projection shape in lateral view: not raised. Posterior region of plica presence: present. Dorsal area of the metapectal-propodeal complex sculpture: foveate. Posterior margin of the metapectal-propodeal complex ventrally of the propodeal foramen curvature in lateral view: curved. Mesosoma color: black posteroventrally, yellow anterodorsally.</p><p><italic>Legs </italic>. Fore leg color: yellow. Mid leg color: yellow. Hind leg color: black. Metafemur length vs. metatibia length: metafemur equal to or shorter than metatibia. Metabasitarsus length vs metatibia length: metabasitarsus 1.2× to 1.4× as short as metatibia.</p><p><italic>Wings </italic>. Fore wing vein color: yellow. Setae on proximal region of fore wing color: yellow.</p><p><italic>Metasoma </italic>. Metasoma color: black. Dorsal region of petiole sculpture: foveate.</p><fig id="F1" position="float" orientation="portrait"><label>Figures 1–6.</label><caption><p>Brightfield images of <italic><tp:taxon-name>Evaniscus lansdownei </tp:taxon-name></italic> Mullins sp. n. <bold>1, 2</bold> Lateral habitus <bold>3, 4</bold> Dorsal habitus <bold>5</bold> Anterior oblique <bold>6</bold> Anterior face.</p></caption><graphic xmlns:xlink="http://www.w3.org/1999/xlink" xlink:href="ZooKeys-223-001-g001.jpg" position="float" orientation="portrait" xlink:type="simple"/></fig></tp:treatment-sec><tp:treatment-sec sec-type="Material examined"><title>Material examined.</title><p>HOLOTYPE male: COLOMBIA: Mata Mata Sta., Sweep, 8–12..2000, M. Sharkey, NCSU 33809 (deposited in NCSU). Paratypes (1 male). BRAZIL: NCSU 67242 (INPA).</p></tp:treatment-sec></tp:taxon-treatment>
