# Supplementary material for: A revision of Evaniscus (Hymenoptera, Evaniidae) using ontology-based semantic phenotype annotation
Source: Zookeys. 2012 Sep 25;(223):1–38. doi: 10.3897/zookeys.223.3572 (PMC3459025; doi:10.3897/zookeys.223.3572)
Supplement: XML Treatment for Evaniscus marginatus [file zookeys.223.3572-treatment3.xml]

<!DOCTYPE tp:taxon-treatment
  PUBLIC "-//TaxonX//DTD Taxonomic Treatment Publishing DTD v0 20100105//EN" "tax-treatment-NSO.dtd">
<tp:taxon-treatment xmlns:tp="http://www.plazi.org/taxpub"><tp:treatment-meta><mixed-citation publication-type="journal"><person-group><name><surname>Mullins</surname><given-names>Patricia L.</given-names></name><name><surname>Kawada</surname><given-names>Ricardo</given-names></name><name><surname>Balhoff</surname><given-names>James P.</given-names></name><name><surname>Deans</surname><given-names>Andrew R.</given-names></name></person-group><article-title>A revision of 
                    <italic>Evaniscus </italic> (Hymenoptera, Evaniidae) using ontology-based semantic phenotype annotation
                </article-title><source>Zookeys</source><day>25</day><month>9</month><year>2012</year><volume>2012</volume><issue>223</issue><fpage>1</fpage><lpage>38</lpage><pub-id pub-id-type="doi">10.3897/zookeys.223.3572</pub-id></mixed-citation></tp:treatment-meta><tp:nomenclature><tp:taxon-name>
                            <tp:taxon-name-part taxon-name-part-type="genus">Evaniscus</tp:taxon-name-part>
                            <tp:taxon-name-part taxon-name-part-type="species">marginatus</tp:taxon-name-part>
                        <object-id xmlns:xlink="http://www.w3.org/1999/xlink" xlink:type="simple">http://species-id.net/wiki/Evaniscus_marginatus</object-id> 
								</tp:taxon-name><tp:taxon-authority>(Cameron, 1887)</tp:taxon-authority><xref ref-type="fig" rid="F4">Figures 19–24</xref><tp:nomenclature-citation-list><tp:nomenclature-citation><tp:taxon-name>Evania marginatus</tp:taxon-name><comment> : Cameron, 1887 (original description) holotype female, deposited at BMNH, labels: “Guatemala, Capetillo (Champion)”, mx_id: 479; holotype female, deposited at BMNH, labels: “Guatemala, Capetillo (Champion)”, mx_id: 15348</comment></tp:nomenclature-citation><tp:nomenclature-citation><tp:taxon-name>Evania marginata</tp:taxon-name><comment> : Cameron, P. 1887: 430 (genus transfer)</comment></tp:nomenclature-citation><tp:nomenclature-citation><tp:taxon-name>Pseudevania marginata</tp:taxon-name><comment> : Kieffer, J. J. 1903: 111 (genus transfer, misspelling)</comment></tp:nomenclature-citation><tp:nomenclature-citation><tp:taxon-name>Zeuxevania marginata</tp:taxon-name><comment> : Kieffer, J. J. 1904: 395 (genus transfer)</comment></tp:nomenclature-citation><tp:nomenclature-citation><tp:taxon-name>Evaniscus marginatus</tp:taxon-name><comment> : Bradley, J. C. 1908: 180</comment></tp:nomenclature-citation></tp:nomenclature-citation-list></tp:nomenclature><tp:treatment-sec sec-type="Diagnosis"><title>Diagnosis.</title><p><italic><tp:taxon-name>Evaniscus marginatus </tp:taxon-name></italic> is recognized by the combination of the following character states: subantennal carina length: extending dorsally of medial margin of <!--PageBreak-->lower face; pronotal lobe carina presence: absent; mesofemoral depression sculpture: foveate; mesofemoral depression pilosity presence: present.</p></tp:treatment-sec><tp:treatment-sec sec-type="Description"><title>Description.</title><p><italic>Head </italic>. Head color: dorsal half of upper face and vertex color black; ventral half of upper face and lower face color red or yellow. Mandible color vs clypeus color: mandible color different than clypeus color; mandible color same as clypeus color. Subantennal carina length: extending dorsally of medial margin of lower face. Preorbital carina length: extending dorsally to the ventral margin of the anterior ocellus. Upper face sculpture: foveate. Malar space length vs. half compound eye height (male): shorter than half compound eye height. Ocellar ocular line length vs. lateral ocellus diameter: shorter than lateral ocellus diameter. Posterior ocellar length vs. lateral ocellus diameter: 1.5× as long as the diameter of the lateral ocellus. Ventral region of occipital carina curvature in lateral view: straight. Ventral region of the postoccipital carina shape: not raised. Radicle color: yellow; orange. Scape color: yellow; orange. Scape length vs compound eye height: scape shorter than half compound eye height. Female flagellomere 1-8 shape: distinctly wider than long (length of flagellomere &lt; width of flagellomere). Shape of occiput: as high as wide.</p><p><italic>Mesosoma </italic>. Mesosoma length: 2.75–2.75 mm (n=4). Antero-dorsal region of mesosoma color: black. Postero-ventral region of mesosoma color: black. Median notch of transverse pronotal carina presence: present. Transverse pronotal carina length: long, extending postero-laterally of epomia. Pronotal collar sculpture: scrobiculate and foveate. Patch that is part of dorsal region of lateral pronotal area texture: smooth. Pronotal lobe carina presence: absent. Mesonotum color: black. Mesoscutum shape: as long as wide (length of mesoscutum &gt; width of mesoscutum). Antero-admedian line length vs. lateral ocellus diameter: equal to lateral ocellus diameter. Parapsidal signum conspicuousness: inconspicuous. Foveae on notaulus presence: absent. Distance between depressions vs. diameter of depressions on internotaular area: greater than the diameter of one depression. Mesofemoral depression sculpture: foveate. Mesofemoral depression pilosity presence: present. Ventral area of the mesopectus sculpture: foveate. Medial region of transmetapectal carina presence: absent. Area dorsal of transmetapectal carina sculpture: smooth. Posterior propodeal projection shape in lateral view: not raised. Posterior region of plica presence: absent. Dorsal area of the metapectal-propodeal complex sculpture: foveate. Posterior margin of the metapectal-propodeal complex ventrally of the propodeal foramen curvature in lateral view: curved. Mesosoma color: black.</p><p><italic>Legs </italic>. Fore leg color: yellow; red. Mid leg color: yellow; red. Hind leg color: black. Metafemur length vs. metatibia length: metafemur equal to or shorter than metatibia. Metabasitarsus length vs metatibia length: metabasitarsus 1.4× to 1.6× as short as metatibia.</p><p><italic>Wings </italic>. Fore wing vein color: black. Setae on proximal region of fore wing color: black.</p><p><italic>Metasoma </italic>. Metasoma color: black. Dorsal region of petiole sculpture: foveate.</p></tp:treatment-sec><tp:treatment-sec sec-type="Material examined"><title>Material examined.</title><p>Holotype female: GUATEMALA: (deposited in BMNH). Other material (9 females, 2 males): BRAZIL: 2 females. NCSU 67240-67241 (MZSP). COSTA RICA: 5 females, 2 males. NCSU 9892 (AEIC); NCSU 9893 (UCDC); mx_id 15343-15346 (BMNH); Deans Lab Legacy Identifiers DERV052 (INBC). ECUADOR: 1 female. NCSU 41748 (USNM). MEXICO: 1 female. NCSU 9894 (TAMU).<!--PageBreak--></p></tp:treatment-sec><tp:treatment-sec><!--Section generated to contain objects referenced in tp:taxon-treatment.--><fig id="F4" position="float" orientation="portrait"><label>Figures 19–24.</label><caption><p>Brightfield images of <italic><tp:taxon-name>Evaniscus marginatus </tp:taxon-name></italic> Cameron. <bold>19, 20</bold> Lateral habitus <bold>21, 22</bold> Dorsal habitus <bold>23</bold> Anterior oblique <bold>24</bold> Anterior face.</p></caption><graphic xmlns:xlink="http://www.w3.org/1999/xlink" xlink:href="ZooKeys-223-001-g004.jpg" position="float" orientation="portrait" xlink:type="simple"/></fig></tp:treatment-sec></tp:taxon-treatment>
