# Supplementary material for: A revision of Evaniscus (Hymenoptera, Evaniidae) using ontology-based semantic phenotype annotation
Source: Zookeys. 2012 Sep 25;(223):1–38. doi: 10.3897/zookeys.223.3572 (PMC3459025; doi:10.3897/zookeys.223.3572)
Supplement: XML Treatment for Evaniscus rafaeli [file zookeys.223.3572-treatment4.xml]

<!DOCTYPE tp:taxon-treatment
  PUBLIC "-//TaxonX//DTD Taxonomic Treatment Publishing DTD v0 20100105//EN" "tax-treatment-NSO.dtd">
<tp:taxon-treatment xmlns:tp="http://www.plazi.org/taxpub"><tp:treatment-meta><mixed-citation publication-type="journal"><person-group><name><surname>Mullins</surname><given-names>Patricia L.</given-names></name><name><surname>Kawada</surname><given-names>Ricardo</given-names></name><name><surname>Balhoff</surname><given-names>James P.</given-names></name><name><surname>Deans</surname><given-names>Andrew R.</given-names></name></person-group><article-title>A revision of 
                    <italic>Evaniscus </italic> (Hymenoptera, Evaniidae) using ontology-based semantic phenotype annotation
                </article-title><source>Zookeys</source><day>25</day><month>9</month><year>2012</year><volume>2012</volume><issue>223</issue><fpage>1</fpage><lpage>38</lpage><pub-id pub-id-type="doi">10.3897/zookeys.223.3572</pub-id></mixed-citation></tp:treatment-meta><tp:nomenclature><tp:taxon-name>
                            <tp:taxon-name-part taxon-name-part-type="genus">Evaniscus</tp:taxon-name-part>
                            <tp:taxon-name-part taxon-name-part-type="species">rafaeli</tp:taxon-name-part>
                        <object-id xmlns:xlink="http://www.w3.org/1999/xlink" xlink:type="simple">urn:lsid:zoobank.org:act:C580F20D-5107-4715-9284-BB21F629004E</object-id>
								<object-id xmlns:xlink="http://www.w3.org/1999/xlink" xlink:type="simple">http://species-id.net/wiki/Evaniscus_rafaeli</object-id> 
								</tp:taxon-name><tp:taxon-authority>Kawada </tp:taxon-authority><tp:taxon-status xmlns:xlink="http://www.w3.org/1999/xlink" xlink:type="simple">sp. n.</tp:taxon-status><xref ref-type="fig" rid="F2">Figures 7–12</xref><xref ref-type="fig" rid="F6">31</xref><xref ref-type="fig" rid="F7">–32</xref></tp:nomenclature><tp:treatment-sec sec-type="Etymology"><title>Etymology.</title><p>The specific epithet honors José Albertino Rafael, a great collector in the Amazon forest and an entomologist at INPA.</p></tp:treatment-sec><tp:treatment-sec sec-type="Diagnosis"><title>Diagnosis.</title><p>This species shares the following character states with <italic><tp:taxon-name>Evaniscus tibialis </tp:taxon-name></italic>: posterior margin of the metapectal-propodeal complex ventrally of the propodeal foramen curvature in lateral view: straight; scape length vs compound eye height: scape longer than half compound eye height; mesoscutum shape: wider than long (length of mesoscutum &lt; width of mesoscutum); dorsal region of petiole sculpture: wrinkled. The following character states are present in <italic><tp:taxon-name>Evaniscus rafaeli </tp:taxon-name></italic> but not in <italic><tp:taxon-name>Evaniscus tibialis </tp:taxon-name></italic>: ventral region of occipital carina curvature in lateral view: straight; median notch of transverse pronotal carina presence: present; transverse pronotal carina length: long, extending postero-laterally of epomia; parapsidal signum conspicuousness: inconspicuous.</p></tp:treatment-sec><tp:treatment-sec sec-type="Description"><title>Description.</title><p><italic>Head </italic>. Head color: orange. Mandible color vs clypeus color: mandible color same as clypeus color. Subantennal carina length: extending dorsally of medial margin of lower face. Preorbital carina length: extending dorsally to the ventral margin of the anterior ocellus. Upper face sculpture: foveate. Malar space length vs. half compound eye height (male): shorter than half compound eye height. Ocellar ocular line length vs. lateral ocellus diameter: as long or longer than lateral ocellus diameter. Posterior ocellar length vs. lateral ocellus diameter: 1.5× as long as the diameter of the lateral ocellus. Ventral region of occipital carina curvature in lateral view: straight. Ventral region of the postoccipital carina shape: raised. Radicle color: red. Scape color: red. Scape length vs compound eye height: scape longer than half compound eye height. Female flagellomere 1-8 shape: distinctly wider than long (length of flagellomere &lt; width of flagellomere). Shape of occiput: as high as wide.</p><p><italic>Mesosoma </italic>. Mesosoma length: 2.0–2.0 mm (n=4). Antero-dorsal region of mesosoma color: red. Postero-ventral region of mesosoma color: red. Median notch of transverse pronotal carina presence: present. Transverse pronotal carina length: long, extending postero-laterally of epomia. Pronotal collar sculpture: scrobiculate and foveate. Patch that is part of dorsal region of lateral pronotal area texture: smooth. Pronotal lobe carina presence: present. Mesonotum color: red. Mesoscutum shape: wider than long (length of mesoscutum &lt; width of mesoscutum). Antero-admedian line length vs. lateral ocellus diameter: equal to lateral ocellus diameter. Parapsidal signum conspicuousness: inconspicuous. Foveae on notaulus presence: present. Distance between depressions vs. diameter of depressions on internotaular area: less than the diameter of one depression. Mesofemoral depression sculpture: smooth. Mesofemoral depression pilosity presence: absent. Ventral area of the mesopectus sculpture: smooth. Medial region of transmetapectal carina presence: absent. Area dorsal of transmetapectal carina sculpture: areolate. Posterior propodeal projection shape in lateral view: not raised. Posterior region of plica presence: absent. Dorsal <!--PageBreak-->area of the metapectal-propodeal complex sculpture: foveate. Posterior margin of the metapectal-propodeal complex ventrally of the propodeal foramen curvature in lateral view: straight. Mesosoma color: red.</p><p><italic>Legs </italic>. Fore leg color: red. Mid leg color: red. Hind leg color: red-black. Metafemur length vs. metatibia length: metafemur longer than metatibia. Metabasitarsus length vs metatibia length: metabasitarsus 1.2× to 1.4× as short as metatibia.</p><p><italic>Wings </italic>. Fore wing vein color: black. Setae on proximal region of fore wing color: black.</p><p><italic>Metasoma </italic>. Metasoma color: black. Dorsal region of petiole sculpture: wrinkled.</p><fig id="F2" position="float" orientation="portrait"><label>Figures 7–12.</label><caption><p>Brightfield images of <italic><tp:taxon-name>Evaniscus rafaeli </tp:taxon-name></italic> Kawada sp. n. <bold>7, 8</bold> Lateral habitus <bold>9, 10</bold> Dorsal habitus <bold>11</bold> Anterior oblique <bold>12</bold> Anterior face.</p></caption><graphic xmlns:xlink="http://www.w3.org/1999/xlink" xlink:href="ZooKeys-223-001-g002.jpg" position="float" orientation="portrait" xlink:type="simple"/></fig><fig id="F3" position="float" orientation="portrait"><label>Figures 13–18.</label><caption><p>Brightfield images of <italic><tp:taxon-name>Evaniscus rufithorax </tp:taxon-name></italic> Enderlein. <bold>13, 14</bold> Lateral habitus <bold>15, 16</bold> Dorsal habitus <bold>17</bold> Anterior oblique <bold>18</bold> Anterior face.</p></caption><graphic xmlns:xlink="http://www.w3.org/1999/xlink" xlink:href="ZooKeys-223-001-g003.jpg" position="float" orientation="portrait" xlink:type="simple"/></fig><fig id="F4" position="float" orientation="portrait"><label>Figures 19–24.</label><caption><p>Brightfield images of <italic><tp:taxon-name>Evaniscus marginatus </tp:taxon-name></italic> Cameron. <bold>19, 20</bold> Lateral habitus <bold>21, 22</bold> Dorsal habitus <bold>23</bold> Anterior oblique <bold>24</bold> Anterior face.</p></caption><graphic xmlns:xlink="http://www.w3.org/1999/xlink" xlink:href="ZooKeys-223-001-g004.jpg" position="float" orientation="portrait" xlink:type="simple"/></fig></tp:treatment-sec><tp:treatment-sec sec-type="Material examined"><title>Material examined.</title><p>HOLOTYPE female: BRAZIL: Manaus Reserva [Florestal Adolpho] Ducke, 26 Km NE Manaus, Arm. suspensa 21m, 22.1988, JA Rafael, NCSU 0067245 (deposited in INPA). Paratypes (3 females): BRAZIL: 3 females. NCSU 67243-67244, 67246 (INPA).<!--PageBreak--></p></tp:treatment-sec><tp:treatment-sec><!--Section generated to contain objects referenced in tp:taxon-treatment.--><fig id="F6" position="float" orientation="portrait"><label>Figure 31.</label><caption><p>Most parsimonious tree from exhaustive search in PAUP*. Numbers above nodes show bootstrap support and numbers below nodes show jackknife support from the maximum parsimony analysis.</p></caption><graphic xmlns:xlink="http://www.w3.org/1999/xlink" xlink:href="ZooKeys-223-001-g006.jpg" position="float" orientation="portrait" xlink:type="simple"/></fig><fig id="F7" position="float" orientation="portrait"><label>Figures 32–33.</label><caption><p>Brightfield images of <italic><tp:taxon-name>Evaniscus rufithorax </tp:taxon-name></italic>. <bold>32</bold> Male specimen; arrow points to visible lower tubular sclerite <bold>33</bold> Female specimen; arrow shows where lower tubular sclerite is not visible.</p></caption><graphic xmlns:xlink="http://www.w3.org/1999/xlink" xlink:href="ZooKeys-223-001-g007.jpg" position="float" orientation="portrait" xlink:type="simple"/></fig></tp:treatment-sec></tp:taxon-treatment>
