# Supplementary material for: A revision of Evaniscus (Hymenoptera, Evaniidae) using ontology-based semantic phenotype annotation
Source: Zookeys. 2012 Sep 25;(223):1–38. doi: 10.3897/zookeys.223.3572 (PMC3459025; doi:10.3897/zookeys.223.3572)
Supplement: XML Treatment for Evaniscus rufithorax [file zookeys.223.3572-treatment5.xml]

<!DOCTYPE tp:taxon-treatment
  PUBLIC "-//TaxonX//DTD Taxonomic Treatment Publishing DTD v0 20100105//EN" "tax-treatment-NSO.dtd">
<tp:taxon-treatment xmlns:tp="http://www.plazi.org/taxpub"><tp:treatment-meta><mixed-citation publication-type="journal"><person-group><name><surname>Mullins</surname><given-names>Patricia L.</given-names></name><name><surname>Kawada</surname><given-names>Ricardo</given-names></name><name><surname>Balhoff</surname><given-names>James P.</given-names></name><name><surname>Deans</surname><given-names>Andrew R.</given-names></name></person-group><article-title>A revision of 
                    <italic>Evaniscus </italic> (Hymenoptera, Evaniidae) using ontology-based semantic phenotype annotation
                </article-title><source>Zookeys</source><day>25</day><month>9</month><year>2012</year><volume>2012</volume><issue>223</issue><fpage>1</fpage><lpage>38</lpage><pub-id pub-id-type="doi">10.3897/zookeys.223.3572</pub-id></mixed-citation></tp:treatment-meta><tp:nomenclature><tp:taxon-name>
                            <tp:taxon-name-part taxon-name-part-type="genus">Evaniscus</tp:taxon-name-part>
                            <tp:taxon-name-part taxon-name-part-type="species">rufithorax</tp:taxon-name-part>
                        <object-id xmlns:xlink="http://www.w3.org/1999/xlink" xlink:type="simple">http://species-id.net/wiki/Evaniscus_rufithorax</object-id> 
								</tp:taxon-name><tp:taxon-authority>Enderlein, 1905</tp:taxon-authority><xref ref-type="fig" rid="F3">Figures 13–18</xref><tp:nomenclature-citation-list><tp:nomenclature-citation><tp:taxon-name>Evaniscus rufithorax</tp:taxon-name><comment> : Enderlein, 1905 (original description) male, deposited at ZMPA, labels: “Bolivien. Mapiri and Peru: Pachita{Pachitea}-Fluß”, mx_id: 480; syntype male, deposited at ZMHB, labels: “Bolivia Mapiri Staudinger, V.”, mx_id: 15349; syntype male, deposited at ZMHB, labels: “Bolivia Mapiri Staudinger, V.”, mx_id: 15350; syntype male, deposited at ZMHB, labels: “Peru Pachitea-Fluss Staudinger, V.”, mx_id: 15351</comment></tp:nomenclature-citation><tp:nomenclature-citation><tp:taxon-name>Evaniscus rufithorax</tp:taxon-name><comment> : Enderlein, G. 1905: 711</comment></tp:nomenclature-citation></tp:nomenclature-citation-list></tp:nomenclature><tp:treatment-sec sec-type="Diagnosis"><title>Diagnosis.</title><p><italic><tp:taxon-name>Evaniscus rufithorax </tp:taxon-name></italic> is the most commonly collected species of in the genus. This species differs from other <italic><tp:taxon-name>Evansicus </tp:taxon-name></italic> by a combination of the following character states: pronotal lobe carina presence: present; subantennal carina length: extending ventrally of medial margin of lower face.</p></tp:treatment-sec><tp:treatment-sec sec-type="Description"><title>Description.</title><p><italic>Head </italic>. Head color: dorsal half of upper face and vertex color black; ventral half of upper face and lower face color red or yellow; orange. Mandible color vs clypeus color: mandible color same as clypeus color. Subantennal carina length: extending ventrally of medial margin of lower face. Preorbital carina length: extending dorsally to ventral margin of the antennal foramen. Upper face sculpture: foveate. Malar space length vs. half compound eye height (male): shorter than half compound eye height. Ocellar ocular line length vs. lateral ocellus diameter: shorter than lateral ocellus diameter. Posterior ocellar length vs. lateral ocellus diameter: 1.5x as long as the diameter of the lateral ocellus. Ventral region of occipital carina curvature in lateral view: straight. Ventral region of the postoccipital carina shape: not raised. Radicle color: yellow; orange. Scape color: yellow; orange. Scape length vs compound eye height: scape shorter than half compound eye height. Female flagellomere 1-8 shape: distinctly longer than wide (length of flagellomere &gt; width of flagellomere). Shape of occiput: as high as wide.</p><p><italic>Mesosoma </italic>. Mesosoma length: 2.25–2.85 mm (n=29). Antero-dorsal region of mesosoma color: red. Postero-ventral region of mesosoma color: black; red. Median notch of transverse pronotal carina presence: present. Transverse pronotal carina length: long, extending postero-laterally of epomia. Pronotal collar sculpture: foveate. Patch that is part of dorsal region of lateral pronotal area texture: smooth. Pronotal lobe carina presence: present. Mesonotum color: red; black. Mesoscutum shape: as long as wide (length of mesoscutum &gt; width of mesoscutum). Antero-admedian line length vs. lateral ocellus diameter: equal to lateral ocellus diameter. Parapsidal signum conspicuousness: inconspicuous. Foveae on notaulus presence: present. Distance between depressions vs. diameter of depressions on internotaular area: greater than the diameter of one depression. Mesofemoral depression sculpture: smooth. Mesofemoral depression pilosity presence: absent. Ventral area of the mesopectus sculpture: foveate. Medial region of transmetapectal carina presence: absent. Area dorsal of transmetapectal carina sculpture: smooth. Posterior propodeal projection shape in lateral view: not raised. <!--PageBreak-->Posterior region of plica presence: absent. Dorsal area of the metapectal-propodeal complex sculpture: foveate. Posterior margin of the metapectal-propodeal complex ventrally of the propodeal foramen curvature in lateral view: curved. Mesosoma color: black posteroventrally, red anterodorsally.</p><p><italic>Legs </italic>. Fore leg color: yellow; red. Mid leg color: yellow; red. Hind leg color: red-black. Metafemur length vs. metatibia length: metafemur equal to or shorter than metatibia. Metabasitarsus length vs metatibia length: metabasitarsus 1.2× to 1.4× as short as metatibia.</p><p><italic>Wings </italic>. Fore wing vein color: black. Setae on proximal region of fore wing color: black.</p><p><italic>Metasoma </italic>. Metasoma color: black. Dorsal region of petiole sculpture: foveate.</p></tp:treatment-sec><tp:treatment-sec sec-type="Material examined"><title>Material examined.</title><p>Lectotype male, current designation: PERU: 1 male. mx_id 15351 (ZMHB). Paralectotypes: 3 males, current designation: BOLIVIA: 3<!--PageBreak--> males. mx_id 15349-15350 (ZMHB); mx_id 23037 (ZMPA). Other material (21 females, 77 males, 1 sex unknown): BRAZIL: 8 females, 31 males, 1 sex unknown. NCSU 2395-2400, 6967-6968, 41750 (AEIC); NCSU 67257-67273, 67279 (INPA); NCSU 9888-9889 (UCDC); NCSU 67280-67286 (MPEG); NCSU 67287-67290 (MZSP). COLOMBIA: 1 female, 4 males. NCSU 33582, 36699, 41741-41742 (NCSU); mx 2840 (unknown). ECUADOR: 9 females, 23 males. NCSU 6969-6974, 6976-6977, 6986-7000 (AEIC); NCSU 6979-6985 (UCDC); NCSU 6975 (INHS); NCSU 6978 (USNM). GUYANA: 1 male. mx_id 15338 (BMNH). PERU: 3 females, 15 males. NCSU 18398-18399 (MZLU); NCSU 67277-67278 (MIUP); NCSU 9886-9887, 9890-9891 (AEIC); mx_id 15340-15342 (BMNH); NCSU 2391-2394 (INHS); NCSU 67274-67276 (CAS). SURINAME: 1 male. mx_id 15337 (BMNH).</p></tp:treatment-sec><tp:treatment-sec sec-type="Comments"><title>Comments.</title><p>A lectotype was designated because syntypes were from specimens with different localities and one syntype varies in color; the male specimen chosen as lectotype from Peru is in very good condition and fits the description well. The male paralectotype from Bolivia that is at ZMPA varies in color (only) from the other type specimens and all known other material; the antero-dorsal region of mesosoma color is red in all <italic><tp:taxon-name>Evaniscus rufithorax </tp:taxon-name></italic> specimens, but is black in this type specimen.</p></tp:treatment-sec><tp:treatment-sec><!--Section generated to contain objects referenced in tp:taxon-treatment.--><fig id="F3" position="float" orientation="portrait"><label>Figures 13–18.</label><caption><p>Brightfield images of <italic><tp:taxon-name>Evaniscus rufithorax </tp:taxon-name></italic> Enderlein. <bold>13, 14</bold> Lateral habitus <bold>15, 16</bold> Dorsal habitus <bold>17</bold> Anterior oblique <bold>18</bold> Anterior face.</p></caption><graphic xmlns:xlink="http://www.w3.org/1999/xlink" xlink:href="ZooKeys-223-001-g003.jpg" position="float" orientation="portrait" xlink:type="simple"/></fig></tp:treatment-sec></tp:taxon-treatment>
