# Supplementary material for: A revision of Evaniscus (Hymenoptera, Evaniidae) using ontology-based semantic phenotype annotation
Source: Zookeys. 2012 Sep 25;(223):1–38. doi: 10.3897/zookeys.223.3572 (PMC3459025; doi:10.3897/zookeys.223.3572)
Supplement: XML Treatment for Evaniscus tibialis [file zookeys.223.3572-treatment6.xml]

<!DOCTYPE tp:taxon-treatment
  PUBLIC "-//TaxonX//DTD Taxonomic Treatment Publishing DTD v0 20100105//EN" "tax-treatment-NSO.dtd">
<tp:taxon-treatment xmlns:tp="http://www.plazi.org/taxpub"><tp:treatment-meta><mixed-citation publication-type="journal"><person-group><name><surname>Mullins</surname><given-names>Patricia L.</given-names></name><name><surname>Kawada</surname><given-names>Ricardo</given-names></name><name><surname>Balhoff</surname><given-names>James P.</given-names></name><name><surname>Deans</surname><given-names>Andrew R.</given-names></name></person-group><article-title>A revision of 
                    <italic>Evaniscus </italic> (Hymenoptera, Evaniidae) using ontology-based semantic phenotype annotation
                </article-title><source>Zookeys</source><day>25</day><month>9</month><year>2012</year><volume>2012</volume><issue>223</issue><fpage>1</fpage><lpage>38</lpage><pub-id pub-id-type="doi">10.3897/zookeys.223.3572</pub-id></mixed-citation></tp:treatment-meta><tp:nomenclature><tp:taxon-name>
                            <tp:taxon-name-part taxon-name-part-type="genus">Evaniscus</tp:taxon-name-part>
                            <tp:taxon-name-part taxon-name-part-type="species">tibialis</tp:taxon-name-part>
                        <object-id xmlns:xlink="http://www.w3.org/1999/xlink" xlink:type="simple">http://species-id.net/wiki/Evaniscus_tibialis</object-id> 
								</tp:taxon-name><tp:taxon-authority>Szépligeti, 1903</tp:taxon-authority><xref ref-type="fig" rid="F5">Figures 25–30</xref><tp:nomenclature-citation-list><tp:nomenclature-citation><tp:taxon-name>Evaniscus tibialis</tp:taxon-name><comment> : Szépligeti, 1903 (original description) holotype female, deposited at HNHM, labels: “Venezuela: Merida”, mx_id: 482; holotype female, deposited at HNHM, labels: “Merida Venezuela 539 135 Evaniscus tibialis Szepl. id.nr.015742 HNHM Hym. Coll. “, mx_id: 15132</comment></tp:nomenclature-citation><tp:nomenclature-citation><tp:taxon-name>Evaniscus tibialis</tp:taxon-name><comment> : Szépligeti, G. 1903: 378</comment></tp:nomenclature-citation></tp:nomenclature-citation-list></tp:nomenclature><tp:treatment-sec sec-type="Diagnosis"><title>Diagnosis.</title><p><italic><tp:taxon-name>Evaniscus tibialis </tp:taxon-name></italic> is the largest species of the genus, is the only species that ever has an entirely black body, and can be distinguished from other species by the combination of the following characters: ocellar ocular line length vs lateral ocellus diameter: as long or longer than lateral ocellus diameter; transverse pronotal carina length: short, not extending postero-laterally of epomia; parapsidal signum conspicuousness: conspicuous; posterior propodeal projection shape in lateral view: raised.</p></tp:treatment-sec><tp:treatment-sec sec-type="Description"><title>Description.</title><p><italic>Head </italic>. Head color: black; dorsal half of upper face and vertex color black; ventral half of upper face and lower face color red. Mandible color vs clypeus color: mandible color same as clypeus color. Subantennal carina length: extending dorsally of medial margin of lower face. Preorbital carina length: extending dorsally to the ventral margin of the anterior ocellus. Upper face sculpture: foveate. Malar space length vs half compound eye height (male): as long as or longer than half compound eye height. Ocellar ocular line length vs. lateral ocellus diameter: as long or longer than lateral ocellus diameter. Posterior ocellar length vs. lateral ocellus diameter: 1.5× as long as the diameter of the lateral ocellus. Ventral region of occipital carina curvature in lateral view: curved. Ventral region of the postoccipital carina shape: raised. Radicle color: black; red. Scape color: black; red. Scape length vs compound eye height: scape longer than half compound eye height. Female flagellomere 1-8 shape: distinctly longer than wide (length of flagellomere &gt; width of flagellomere). Shape of occiput: higher than wide.</p><p><italic>Mesosoma </italic>. Mesosoma length: 3.5mm (n=4). Antero-dorsal region of mesosoma color: black. Postero-ventral region of mesosoma color: black. Median notch of transverse pronotal carina presence: absent. Transverse pronotal carina length: short, not extending postero-laterally of epomia. Pronotal collar sculpture: foveate. Patch that is part of dorsal region of lateral pronotal area texture: wrinkled. Pronotal lobe carina presence: present. Mesonotum color: black. Mesoscutum shape: wider <!--PageBreak--> than long (length of mesoscutum &lt; width of mesoscutum). Antero-admedian line length vs. lateral ocellus diameter: greater than lateral ocellus diameter. Parapsidal signum conspicuousness: conspicuous. Foveae on notaulus presence: present. Distance between depressions vs. diameter of depressions on internotaular area: less than the diameter of one depression. Mesofemoral depression sculpture: smooth. Mesofemoral depression pilosity presence: absent. Ventral area of the mesopectus sculpture: smooth. Medial region of transmetapectal carina presence: present. Area dorsal of transmetapectal carina sculpture: areolate. Posterior propodeal projection shape in lateral view: raised. Posterior region of plica presence: present. Dorsal area of the metapectal-propodeal complex sculpture: areolate. Posterior margin of the metapectal-propodeal complex ventrally of the propodeal foramen curvature in lateral view: straight. Mesosoma color: black.</p><p><!--PageBreak--><italic>Legs </italic>. Fore leg color: red. Mid leg color: red. Hind leg color: black. Metafemur length vs. metatibia length: metafemur longer than metatibia. Metabasitarsus length vs metatibia length: equal.</p><p><italic>Wings </italic>. Fore wing vein color: black. Setae on proximal region of fore wing color: black.</p><p><italic>Metasoma </italic>. Metasoma color: black. Dorsal region of petiole sculpture: wrinkled.</p><fig id="F5" position="float" orientation="portrait"><label>Figures 25–30.</label><caption><p>Brightfield images of <italic><tp:taxon-name>Evaniscus tibialis </tp:taxon-name></italic> Szépligeti. <bold>25, 26</bold> Lateral habitus <bold>27, 28</bold> Dorsal habitus <bold>29</bold> Anterior oblique <bold>30</bold> Anterior face.</p></caption><graphic xmlns:xlink="http://www.w3.org/1999/xlink" xlink:href="ZooKeys-223-001-g005.jpg" position="float" orientation="portrait" xlink:type="simple"/></fig></tp:treatment-sec><tp:treatment-sec sec-type="Material examined"><title>Material examined.</title><p>Holotype female: VENEZUELA: HNHM Hym Coll., (deposited in HNHM). Other material (5 females, 11 males): BRAZIL: 4 females, 6 males. NCSU 67247-67255 (INPA); NCSU 67256 (MPEG). GUYANA: 2 males. mx_id 15339, 15347 (BMNH). TRINIDAD AND TOBAGO: 1 female, 3 males. NCSU 9896, 41745-41747 (USNM).</p></tp:treatment-sec></tp:taxon-treatment>
